# Supplementary material for: Peroxisome Proliferator-Activated Receptor Family of Lipid-Activated Nuclear Receptors Alpha Silencing Promotes Oxidative Stress and Hypertrophic Phenotype in Rat Cardiac Cells
Source: Antioxidants (Basel). 2025 Aug 28;14(9):1059. doi: 10.3390/antiox14091059 (PMC12466375; doi:10.3390/antiox14091059)
Supplement: Supplementary file 1 [file antioxidants-14-01059-s001.zip]

Archive with 1 entries (1 files):
- antioxidants-3822946-supplementary.pdf
